# Supplementary material for: 25-Hydroxycholecalciferol Improves Cardiac Metabolic Adaption, Mitochondrial Biogenetics, and Redox Status to Ameliorate Pathological Remodeling and Functional Failure in Obese Chickens
Source: Antioxidants (Basel). 2024 Nov 20;13(11):1426. doi: 10.3390/antiox13111426 (PMC11590958; doi:10.3390/antiox13111426)
Supplement: Supplementary file 1 [file antioxidants-13-01426-s001.zip]

Archive with 1 entries (1 files):
- antioxidants-3208517-supplementary.pdf
